# Supplementary material for: Comprehensive review of dimensionality reduction algorithms: challenges, limitations, and innovative solutions
Source: PeerJ Comput Sci. 2025 Jul 10;11:e3025. doi: 10.7717/peerj-cs.3025 (PMC12453773; doi:10.7717/peerj-cs.3025)
Supplement: Supplemental Information 1 [file peerj-cs-11-3025-s001.py]

##Figure1
# Load the necessary libraries and data, correcting the make_swiss_roll usage
import numpy as np
import matplotlib.pyplot as plt
from sklearn import datasets
from sklearn.decomposition import PCA
from sklearn.manifold import Isomap, LocallyLinearEmbedding

# Load the Swiss Roll dataset
n_samples = 1500
X, color = datasets.make_swiss_roll(n_samples=n_samples, noise=0.05)

# Initialize the dimensionality reduction methods
pca = PCA(n_components=2)
isomap = Isomap(n_components=2)
lle = LocallyLinearEmbedding(n_components=2, n_neighbors=10, method='standard')

# Fit and transform the data using each method
X_pca = pca.fit_transform(X)
X_isomap = isomap.fit_transform(X)
X_lle = lle.fit_transform(X)

# Create the figure and subplots
fig, axs = plt.subplots(2, 3, figsize=(15, 10))

# Plot the original Swiss Roll in 3D
ax = fig.add_subplot(2, 3, 1, projection='3d')
ax.scatter(X[:, 0], X[:, 1], X[:, 2], c=color, cmap=plt.cm.Blues)
ax.set_title("Original Swiss Roll")

# Plot each of the dimensionality reduction results
axs[0, 1].scatter(X_pca[:, 0], X_pca[:, 1], c=color, cmap=plt.cm.Blues)
axs[0, 1].set_title("PCA")

axs[0, 2].scatter(X_isomap[:, 0], X_isomap[:, 1], c=color, cmap=plt.cm.Blues)
axs[0, 2].set_title("Isomap")

axs[1, 0].scatter(X_lle[:, 0], X_lle[:, 1], c=color, cmap=plt.cm.Blues)
axs[1, 0].set_title("LLE")

# Remove the last two subplots (1,2) and (2,3) to maintain the layout
fig.delaxes(axs[1, 1])
fig.delaxes(axs[1, 2])

# Adjust layout and show the plot
plt.tight_layout()
plt.show()


## Figure 9
# Generating the PCA part of the figure on the Iris dataset

# Load necessary libraries and data
from sklearn import datasets
from sklearn.decomposition import PCA
import matplotlib.pyplot as plt

# Load the Iris dataset
iris = datasets.load_iris()
X = iris.data
y = iris.target
target_names = iris.target_names

# Initialize PCA
pca = PCA(n_components=2)

# Fit and transform the data using PCA
X_pca = pca.fit_transform(X)

# Create the figure and plot PCA result
fig, ax = plt.subplots(figsize=(6, 6))
for color, i, target_name in zip(['r', 'g', 'b'], [0, 1, 2], target_names):
    ax.scatter(X_pca[y == i, 0], X_pca[y == i, 1], color=color, label=target_name)
ax.set_title("PCA on Iris Dataset")
ax.set_xlabel("Principal Component 1")
ax.set_ylabel("Principal Component 2")
ax.legend()

# Adjust layout and show the plot
plt.tight_layout()
plt.show()


###FIG 10

import umap
import matplotlib.pyplot as plt
from sklearn.datasets import fetch_openml
import numpy as np

# Load the MNIST dataset
mnist = fetch_openml('mnist_784')
X = mnist.data / 255.0  # Normalize the data

# Define the parameter combinations
n_neighbors_list = [5, 15, 50]
min_dist_list = [0.1, 0.3]

# Create subplots
fig, axes = plt.subplots(len(n_neighbors_list), len(min_dist_list), figsize=(12, 12))
plt.subplots_adjust(hspace=0.5, wspace=0.5)

# Generate UMAP embeddings and plot
for i, n_neighbors in enumerate(n_neighbors_list):
    for j, min_dist in enumerate(min_dist_list):
        reducer = umap.UMAP(n_neighbors=n_neighbors, min_dist=min_dist, random_state=42)
        embedding = reducer.fit_transform(X)
        
        ax = axes[i, j]
        scatter = ax.scatter(embedding[:, 0], embedding[:, 1], c=mnist.target.astype(int), cmap='viridis', s=1, alpha=0.6)
        ax.set_title(f'n_neighbors: {n_neighbors}, min_dist: {min_dist}')
        ax.set_xlabel('UMAP 1')
        ax.set_ylabel('UMAP 2')

# Add a color bar
cbar = fig.colorbar(scatter, ax=axes.ravel().tolist(), orientation='horizontal', fraction=0.025)
cbar.set_label('Digit Labels')

plt.show()

## Figure  14 
import matplotlib.pyplot as plt
import seaborn as sns
from sklearn.manifold import TSNE
from sklearn.datasets import fetch_openml

# Load MNIST dataset
mnist = fetch_openml('mnist_784')
X, y = mnist.data, mnist.target

# Define the hyperparameters
perplexities = [5, 30, 90]
learning_rates = [1000, 200]

# Set up the figure and subplots
fig, axs = plt.subplots(3, 2, figsize=(10, 15))

# Plotting each combination of perplexity and learning rate
for i, perplexity in enumerate(perplexities):
    for j, learning_rate in enumerate(learning_rates):
        tsne = TSNE(n_components=2, perplexity=perplexity, learning_rate=learning_rate, random_state=42)
        X_embedded = tsne.fit_transform(X[:1000])  # Using a subset of data for faster computation
        
        axs[i, j].scatter(X_embedded[:, 0], X_embedded[:, 1], c=y[:1000].astype(int), cmap='viridis', s=5, alpha=0.6)
        axs[i, j].set_title(f'Perplexity: {perplexity}, Learning Rate: {learning_rate}')
        axs[i, j].set_xticks([])
        axs[i, j].set_yticks([])

# Set the main title and show the plot
fig.suptitle('Impact of Hyperparameter Variations on t-SNE Embeddings', fontsize=16)
plt.tight_layout(rect=[0, 0, 1, 0.96])
plt.show()
